# Supplementary material for: Correlation of two different devices for the evaluation of primary implant stability depending on dental implant length and bone density: An in vitro study
Source: PLoS One. 2024 May 22;19(5):e0290595. doi: 10.1371/journal.pone.0290595 (PMC11111012; doi:10.1371/journal.pone.0290595)
Supplement: S2 Raw data — (XLSX) [file pone.0290595.s002.xlsx]

## Sheet: Sheet1
	ISQ value				IST value						ISQ value						IST value
	Non-expert		expert		Non-expert		expert				Non-expert			expert			Non-expert			expert
	Group I	Group II	Group I	Group II	Group I	Group II	Group I	Group II			R	R2	p	R	R2	p	R	R2	p	R	R2	p
7.3mm	57.65	75.45	60.2	75.35	61.3	73.1	57.2	71.7		7.3mm	0.978	0.956	0.000	0.999	0.998	0.000	0.98	0.961	0.000	0.994	0.988	0.000
	56.4	73.3	60.2	75.4	59.2	72.4	57.1	72.3		10mm	0.972	0.944	0.000	0.998	0.996	0.000	0.971	0.944	0.000	0.995	0.99	0.000
	57.5	74.15	60.2	75.2	60.6	71.5	59.2	70.9		13mm	0.891	0.793	0.000	1	0.999	0.000	0.962	0.925	0.000	0.999	0.998	0.000
	60.95	74.5	60.1	75.3	61.6	73	59.2	70.9
	59.1	72.2	61.3	75.25	60.5	73.6	59.7	71.3
	58.45	73.45	60.7	75.35	59.7	73.3	59.3	71.4
	58.4	70.3	60.6	75.25	60.6	73.4	58.9	71.3
	59.45	74.2	60.45	75.2	61.4	73.9	59.4	71.2
	58.9	73.55	60.25	75.25	56.4	72.6	58.2	71.2
	58.3	69.15	61.2	75.25	56.7	73.2	57.9	71.1
10mm	60	76.45	65.65	75.75	63.2	73.8	62.1	72.1
	61.5	77.05	66.35	76	57.3	72.6	62.8	72.2
	61.1	77.15	66.15	75.7	62.1	72.9	63	72.6
	65.9	77.35	66	75.8	60.6	73.1	63.5	72.5
	59.2	75.8	66.8	76.05	62.9	74.8	63.8	72.7
	63.8	77.75	66.85	75.4	60.8	75.3	62.8	73.2
	63.9	75.9	66.65	75.75	63.3	73.7	63.6	73.1
	65.35	77.65	66.4	75.65	61.7	74.4	63.6	73.4
	60.7	73.7	66.55	75.8	57.8	73.1	63.6	73.3
	61.3	76.95	66.6	76.35	60.6	72.7	63.6	73.2
13mm	65.65	71.7	69.25	77.4	62.8	73.8	65.1	73.5
	65.7	74.6	69.35	77.35	61	72.9	64.7	73.6
	59.85	70.4	69.3	77.2	62.6	73	64.6	73.9
	65.05	70	69.1	77.3	62.3	74	64.7	73.5
	60.9	71.3	69.25	77.35	56.1	75.2	64.7	74
	65.1	73.2	69.35	77.55	62.3	74.7	64.8	73.6
	61.75	71.3	69.4	77.5	64.5	74.3	65	73.8
	65.35	71.25	69.25	77.45	64.3	75.4	64.9	73.8
	65.3	70	69.4	77.5	63.4	74	65.2	73.4
	66.2	69.85	69.35	77.4	63.2	74.1	65.4	73.7
